# Supplementary material for: Biallelic and gene-wide genomic substitution for endogenous intron and retroelement mutagenesis in human cells
Source: Nat Commun. 2022 Jul 21;13:4219. doi: 10.1038/s41467-022-31982-1 (PMC9304424; doi:10.1038/s41467-022-31982-1)
Supplement: Supplementary file 4 — Source Data file [file 41467_2022_31982_MOESM4_ESM.xlsx]

## Sheet: Fig. 2c
Fig. 2c
Dotted areas denote agarose gel electrophoresis images included in the Fig. 2c.

## Sheet: Fig. 3b-e
Fig. 3b-e
Dotted areas denote agarose gel electrophoresis images included in the Fig. 3b-e.

## Sheet: Fig. 5a
Fig. 5a
Dotted areas denote agarose gel electrophoresis images included in the Fig. 5a.

## Sheet: Fig. 5c
Fig. 5c
TP53 mRNA expression, normalized to 18S rRNA expression
	Exp. 1	Exp. 2	Exp. 3	AVERAGE (each clone)	S.D. (each clone)	AVERAGE (3 clones)	S.D. (3 clones)	P-value (relative to human intron clones)
Human intron clone #2-1	0.816014	0.788218	0.911722	0.838652	0.0374062	1.01007	0.0939967
Human intron clone #2-2	1.20303	1.17013	1.11471	1.16262	0.0257696
Human intron clone #2-3	1.01866	1.08423	0.983957	1.02895	0.0293993
1st intron deleted clone #2-9	4.33091	3.80176	3.64226	3.92497	0.208124	3.34901	0.291238	0.00957322
1st intron deleted clone #2-10	3.1748	2.88119	2.90141	2.9858	0.0946796
1st intron deleted clone #2-11	3.13287	3.10109	3.1748	3.13626	0.021345
Mouse intron clone #2-15	4.64818	4.87927	4.61908	4.71551	0.082312	4.69689	0.280318	0.00284425
Mouse intron clone #2-18	3.85483	4.94739	3.80476	4.20232	0.372811
Mouse intron clone #2-19	5.72458	5.26985	4.52408	5.17284	0.349935

## Sheet: Fig. 5d, e
Fig. 5d, e
Dotted areas denote blots' images included in the Fig. 5d.
TP53 band sensity, normalized to α-Tubulin band density
	Exp. 1	Exp. 2	Exp. 3	AVERAGE (each clone)	S.D. (each clone)	AVERAGE (3 clones)	S.D. (3 clones)	P-value (relative to human intron clones)
Human intron clone #2-1	0.869154	0.56053	0.906902	0.778862	0.109709	1	0.120149
Human intron clone #2-2	0.822461	1.44313	0.821823	1.02914	0.206996
Human intron clone #2-3	1.30839	0.996339	1.27127	1.192	0.098415
1st intron deleted clone #2-9	2.04486	1.826	2.69633	2.18906	0.261384	1.87586	0.172111	0.0176487
1st intron deleted clone #2-10	1.38097	1.44429	1.96148	1.59558	0.183863
1st intron deleted clone #2-11	1.84589	1.75128	1.93168	1.84295	0.052097
Mouse intron clone #2-15	2.06036	2.17026	2.85345	2.36136	0.248083	2.30079	0.0707212	0.00190099
Mouse intron clone #2-18	1.90314	2.08926	2.48702	2.15981	0.172204
Mouse intron clone #2-19	1.95607	2.29404	2.89346	2.38119	0.274086

## Sheet: Fig. 6b (real-time RT-PCR)
Fig. 6b (real-time RT-PCR)
TP53 mRNA expression, normalized to 18S rRNA expression
	Exp. 1	Exp. 2	Exp. 3	AVERAGE (each clone)	S.D. (each clone)	AVERAGE (3 clones)	S.D. (3 clones)	P-value (relative to human intron clones)
Human intron clone #2-27	0.997692	0.935191	0.903335	0.945406	0.0277132	1.00225	0.0396348
Human intron clone #2-28	0.983957	0.948246	1.0163	0.982836	0.0196549
Human intron clone #2-29	1.01866	1.12766	1.08925	1.07852	0.0319209
Retroelement-free clone #2-30	5.80247	6.51305	6.11916	6.14489	0.205531	6.27416	0.0735846	6.99484e-06
Retroelement-free clone #2-31	6.3496	6.55835	6.29119	6.39972	0.0810906
Retroelement-free clone #2-32	5.80247	6.69616	6.33495	6.27786	0.25956
Alu-free clone #2-37	4.77886	5.91072	5.21741	5.30233	0.329486	5.42716	0.06256	3.10007e-06
Alu-free clone #2-38	5.52765	5.2537	5.70938	5.49691	0.132438
Alu-free clone #2-39	5.60481	5.32704	5.51489	5.48225	0.081832

## Sheet: Fig. 6b (Immunoblotting)
Fig. 6b (Immunoblotting)
TP53 band density, normalized to α-Tubulin band density
	Exp. 1	Exp. 2	Exp. 3	AVERAGE (each clone)	S.D. (each clone)	AVERAGE (3 clones)	S.D. (3 clones)	P-value (relative to human intron clones)
No deletion clone #2-27	0.896497	0.975209	0.874256	0.915321	0.0306249	1	0.15703
No deletion clone #2-28	0.877136	0.750178	0.71397	0.780428	0.0494709
No deletion clone #2-29	1.22637	1.27461	1.41177	1.30425	0.0555362
Retroelement-free clone #2-30	2.88761	2.16902	3.10125	2.71929	0.281962	2.84688	0.0694308	0.00249631
Retroelement-free clone #2-31	3.06157	2.22717	3.30092	2.86322	0.325446
Retroelement-free clone #2-32	3.17526	2.13315	3.566	2.95814	0.427637
Alu-free clone #2-37	2.76425	1.89364	2.86745	2.50845	0.308845	2.6329	0.1141	0.00161446
Alu-free clone #2-38	2.90676	1.8462	2.83549	2.52948	0.342262
Alu-free clone #2-39	3.15748	2.0154	3.40946	2.86078	0.428904

## Sheet: Fig. 6c
Fig. 6c
TP53 mRNA expression, normalized to 18S rRNA expression
	Exp. 1	Exp. 2	Exp. 3	AVERAGE (each clone)	S.D. (each clone)	AVERAGE (3 clones)	S.D. (3 clones)	P-value (relative to human intron clones)
No deletion clone #2-43	1.23304	1.1036	1.07343	1.13463	0.0489572	1.00416	0.0658224
No deletion clone #2-44	1.02259	0.921606	0.836375	0.923738	0.0538185
No deletion clone #2-45	1.05133	1.00851	0.819163	0.954107	0.0713324
Group I Alu deletion clone #2-49	2.04517	1.76813	1.45621	1.73976	0.170117	1.93631	0.144228	0.0118907
Group I Alu deletion clone #2-50	2.23802	1.75591	1.61577	1.85175	0.188453
Group I Alu deletion clone #2-51	2.5179	2.25359	1.92149	2.21743	0.172541
Group II Alu deletion clone #2-56	2.48324	1.93485	1.78043	2.04517	0.213245	1.86583	0.191347	0.0347617
Group II Alu deletion clone #2-59	1.67275	1.50757	1.29435	1.48338	0.109529
Group II Alu deletion clone #2-60	2.43213	2.01702	1.80528	2.06894	0.184104
Group III Alu deletion clone #2-63	2.36563	2.00308	1.63833	1.98008	0.209954	1.97571	0.0198631	0.00245818
Group III Alu deletion clone #2-64	2.31694	1.94831	1.79281	2.00772	0.155418
Group III Alu deletion clone #2-65	2.17682	1.92149	1.74379	1.93933	0.125674
~2.5 kb deletion of non-Alu sequences clone #2-72	1.25025	1.09598	1.01552	1.11643	0.0688692	1.0156	0.0944881	0.926177
~2.5 kb deletion of non-Alu sequences clone #2-73	1.20767	1.13463	0.98093	1.1036	0.0668196
~2.5 kb deletion of non-Alu sequences clone #2-74	0.890213	0.86587	0.733171	0.826769	0.0487987
Alu-free clone #2-46	6.59888	5.35996	4.96647	5.6005	0.491852	5.32269	0.144018	0.000175319
Alu-free clone #2-47	5.86537	5.28617	4.66612	5.24965	0.346262
Alu-free clone #2-48	5.74466	5.00102	4.66612	5.11791	0.318715

## Sheet: Fig. 7a
Fig. 7a
A dotted area denotes an agarose gel electrophoresis image included in the Fig. 7a.

## Sheet: Fig. 7c-e
Fig. 7c-e
Dotted areas denote agarose gel electrophoresis images included in the Fig. 7c-e.

[truncated: 11 more sheets: Fig. 7f-h, Fig. S2b, Fig. S3c, Fig. S4c, Fig. S6, Fig. S8, Fig. S9, Fig. S11b, Fig. S13b, Fig. S14b, Fig. S15b]
